# Supplementary material for: Associations between Traffic-Related Air Pollution and Cognitive Function in Australian Urban Settings: The Moderating Role of Diabetes Status
Source: Toxics. 2022 May 27;10(6):289. doi: 10.3390/toxics10060289 (PMC9228131; doi:10.3390/toxics10060289)
Supplement: Supplementary file 1 [file toxics-10-00289-s001.zip]

Archive with 1 entries (1 files):
- toxics-1704544-supplementary.pdf
